# Supplementary material for: TLK1>Nek1 Axis Promotes Nuclear Retention and Activation of YAP with Implications for Castration-Resistant Prostate Cancer
Source: Cancers (Basel). 2024 Aug 22;16(16):2918. doi: 10.3390/cancers16162918 (PMC11352418; doi:10.3390/cancers16162918)
Supplement: Supplementary file 1 [file cancers-16-02918-s001.zip]

Archive with 1 entries (1 files):
- PDF File. Original Western Blot images.pdf
